# Supplementary material for: Polish Translation and Validation of the Voice Handicap Index (VHI-30)
Source: Int J Environ Res Public Health. 2022 Aug 29;19(17):10738. doi: 10.3390/ijerph191710738 (PMC9518103; doi:10.3390/ijerph191710738)
Supplement: Supplementary file 1 [file ijerph-19-10738-s001.zip]

Archive with 1 entries (1 files):
- ijerph-1825726-supplementary.pdf
